# Supplementary material for: Prevalence and Clinical Characteristics of Hearing Loss Caused by MYH14 Variants
Source: Genes (Basel). 2021 Oct 15;12(10):1623. doi: 10.3390/genes12101623 (PMC8535940; doi:10.3390/genes12101623)
Supplement: Supplementary file 1 [file genes-12-01623-s001.zip]

Archive with 1 entries (1 files):
- genes-1414384-supplementary.pdf
